# Supplementary material for: Calculating and reporting effect sizes to facilitate cumulative science: a practical primer for t-tests and ANOVAs
Source: Front Psychol. 2013 Nov 26;4:863. doi: 10.3389/fpsyg.2013.00863 (PMC3840331; doi:10.3389/fpsyg.2013.00863)
Supplement: Supplementary file 1 [file DataSheet1.XLSX]

## Sheet: Effect Size Tree
																	dz from t for correlated samples
																	n pairs		t-value
																	10		4.74342
																	Cohen's dz
																	1.5
																	CL effect size
																	0.933193
														Correlated (or Dependent) Samples
														Mean 1	8.7	Mean 2	7.7	Mdiff	1	Cohen's dz	1.5
														SD 1	0.823273	SD 2	0.948683	Sdiff	0.666667	Cohen's drm	1.11133	Reporting Example: Mean 1 was higher (M = 8.7, SD = 0.82) than Mean 2 (M = 7.7, SD = 0.95), t(9) = 4.74, p = .001, 95% CI [0.52, 1.48], Hedges’s gav = 1.08 95% CI [0.50, 1.72]. The CL effect size indicates that after controlling for individual differences, the likelihood that a person scores higher for Mean 1 than for Mean 2 is 93%.
														n pairs	10	r	0.725542	SEdiff	0.210819	Hedges grm	1.06437
																		95% CI Mdiff [Low; High]	0.523095	Cohen's dav	1.1287
																			1.4769	Hedges gav	1.081
														t	4.74342	df	9	p	0.00105387	Recommended:	Gav
																				CL effect size	0.933193
Partial η²
F	6.34	ηp²	0.260477										Independent Samples								Reporting Example: Group 1 scored higher (M = 8.7, SD = 0.82) than Group 2 (M = 7.7, SD = 0.95), t(18) = 2.52, p = .022, 95% CI [0.17, 1.83], Hedges’s gs = 1.08, 95% CI [0.13, 2.01]. The CL effect size indicates that the chance that for a randomly selected pair of individuals the score of a person from Group 1 is higher than the score of a person from group 2 is 79%.
df effect	1	p	0.0214908										Mean group 1	8.7	Mean group 2	7.7	95% CI Mdiff [Low; High]	0.165487	Cohen's ds	1.12588
df error	18												SD group 1	0.823273	SD group 2	0.948683		1.83451	Cohen's d	1.18678
Reporting Example: Group 1 scored higher (M = 8.7, SD = 0.82) than Group 2 (M = 7.7, SD = 0.95), F(1, 18) = 6.34, p = .022, ηp²= 0.26, 90% CI [0.02, 0.48].													n group 1	10	n group 2	10	t	2.51754	Hedges's gs	1.07831
																	df	18	CL effect size	0.787018
																	p	0.0215083
							ds from t for independent samples				ds from t for independent samples
							Total N		t-value		n group 1	n group 2	t-value
							20		2.51754		10	10	2.51754
							Cohen's ds ≈		p			p	Cohen's ds =
							1.12588		0.0215083			0.0215083	1.12588
							Hedges gs ≈		df			df	Hedges gs =
							1.07831		18			18	1.07831
							CL ≈						CL ≈
							0.787018						0.787018
																		Data for two groups of observations used as the basis for the example results.
																			Group 1	Group 2	Difference
																			9	9	0
																			7	6	1
																			8	7	1
																			9	8	1
																			8	7	1
																			9	9	0
																			9	8	1
																			10	8	2
																			9	8	1
																			9	7	2
																		M	8.7	7.7	1
																		SD	0.82	0.95	0.67

## Sheet: Generalized Eta Square
	(P; within) Design												(A; between) X (P; within) Design													(P; within) X (Q; Within) Design														(A; Between) X (P; within) X (Q; Within) Design
	Tests of Within-Subjects Effects									ηG² for (P; within)			Tests of Within-Subjects Effects									ηG² for (A; between) X (P; within)				Tests of Within-Subjects Effects									ηG² for (P; within) X (Q; within)					Tests of Within-Subjects Effects									ηG² for (A; between) X (P; within)
	Measure: MEASURE_1									Main Within			Measure: MEASURE_1									Main Between	Main Within	Interaction		Measure: MEASURE_1									Main Within P	Main Within Q	Interaction	Between		Measure: MEASURE_1									Main Between A
	Source		Type III Sum of Squares	df	Mean Square	F	Sig.	Partial Eta Squared		SSP	MSP		Source		Type III Sum of Squares	df	Mean Square	F	Sig.	Partial Eta Squared		SSA	SSP	SSPA		Source		Type III Sum of Squares	df	Mean Square	F	Sig.	Partial Eta Squared		SSP	SSQ	SSPQ	SSs		Source		Type III Sum of Squares	df	Mean Square	F	Sig.	Partial Eta Squared		SSA
	WithinFactor1	Sphericity Assumed	40.6125	1	40.6125	21.1502	4.39979e-05	0.351623		40.6125	40.6125		WithinFactor1	Sphericity Assumed	40.6125	1	40.6125	61.0593	2.00269e-09	0.616392		15.3125	40.6125	49.6125		WithinFactor1	Sphericity Assumed	124.256	1	124.256	176.258	4.76176e-16	0.818822		124.256	13.8062	28.0562	27.4937		WithinFactor1	Sphericity Assumed	124.256	1	124.256	262.501	1.18524e-18	0.873545		6.00625
		Greenhouse-Geisser	40.6125	1	40.6125	21.1502	4.39979e-05	0.351623		SSPs	MSPs			Greenhouse-Geisser	40.6125	1	40.6125	61.0593	2.00269e-09	0.616392		SSs/A	SSPs/A				Greenhouse-Geisser	124.256	1	124.256	176.258	4.76176e-16	0.818822		SSPs	SSQs	SSPQs				Greenhouse-Geisser	124.256	1	124.256	262.501	1.18524e-18	0.873545		SSs/A
		Huynh-Feldt	40.6125	1	40.6125	21.1502	4.39979e-05	0.351623		74.8875	1.92019			Huynh-Feldt	40.6125	1	40.6125	61.0593	2.00269e-09	0.616392		23.875	25.275				Huynh-Feldt	124.256	1	124.256	176.258	4.76176e-16	0.818822		27.4937	126.944	23.6938				Huynh-Feldt	124.256	1	124.256	262.501	1.18524e-18	0.873545		21.4875
		Lower-bound	40.6125	1	40.6125	21.1502	4.39979e-05	0.351623		SSs	MSs			Lower-bound	40.6125	1	40.6125	61.0593	2.00269e-09	0.616392		MSA	MSP	MSPA			Lower-bound	124.256	1	124.256	176.258	4.76176e-16	0.818822		MSP	MSQ	MSPQ				Lower-bound	124.256	1	124.256	262.501	1.18524e-18	0.873545		MSA
	Error(WithinFactor1)	Sphericity Assumed	74.8875	39	1.92019					39.1875	1.00481		WithinFactor1 * BetweenFactor	Sphericity Assumed	49.6125	1	49.6125	74.5905	1.70052e-10	0.662494		15.3125	40.6125	49.6125		Error(WithinFactor1)	Sphericity Assumed	27.4937	39	0.704968					124.256	13.8062	28.0562			WithinFactor1 * BetweenFactor	Sphericity Assumed	9.50625	1	9.50625	20.0827	6.60957e-05	0.34576		6.00625
		Greenhouse-Geisser	74.8875	39	1.92019					F-ratio	df effect			Greenhouse-Geisser	49.6125	1	49.6125	74.5905	1.70052e-10	0.662494		MSs/A	MSPs/A				Greenhouse-Geisser	27.4937	39	0.704968					MSPs	MSQs	MSPQs				Greenhouse-Geisser	9.50625	1	9.50625	20.0827	6.60957e-05	0.34576		MSs/A
		Huynh-Feldt	74.8875	39	1.92019					21.1502	1			Huynh-Feldt	49.6125	1	49.6125	74.5905	1.70052e-10	0.662494		0.628289	0.665132				Huynh-Feldt	27.4937	39	0.704968					0.704968	3.25497	0.607532				Huynh-Feldt	9.50625	1	9.50625	20.0827	6.60957e-05	0.34576		0.565461
		Lower-bound	74.8875	39	1.92019					ηG²	N			Lower-bound	49.6125	1	49.6125	74.5905	1.70052e-10	0.662494		F-ratio	F-ratio	F-ratio			Lower-bound	27.4937	39	0.704968					F-ratio	F-ratio	F-ratio				Lower-bound	9.50625	1	9.50625	20.0827	6.60957e-05	0.34576		F-ratio
										0.262545	40		Error(WithinFactor1)	Sphericity Assumed	25.275	38	0.665132					24.3717	61.0593	74.5905		WithinFactor2	Sphericity Assumed	13.8062	1	13.8062	4.24159	0.046165	0.0980906		176.258	4.24159	46.1807			Error(WithinFactor1)	Sphericity Assumed	17.9875	38	0.473355					10.6219
	Tests of Between-Subjects Effects									ηp²	ωp²			Greenhouse-Geisser	25.275	38	0.665132					ηG²	ηG²	ηG²			Greenhouse-Geisser	13.8062	1	13.8062	4.24159	0.046165	0.0980906		ηG²	ηG²	ηG²				Greenhouse-Geisser	17.9875	38	0.473355					ηG²
	Measure: MEASURE_1 Transformed Variable: Average									0.351623	0.334998			Huynh-Feldt	25.275	38	0.665132					0.237541	0.452444	0.502341			Huynh-Feldt	13.8062	1	13.8062	4.24159	0.046165	0.0980906		0.37667	0.0629183	0.120062				Huynh-Feldt	17.9875	38	0.473355					0.0610043
	Source	Type III Sum of Squares	df	Mean Square	F	Sig.	Partial Eta Squared			η²	ω²			Lower-bound	25.275	38	0.665132					ηp²	ηp²	ηp²			Lower-bound	13.8062	1	13.8062	4.24159	0.046165	0.0980906		ηp²	ηp²	ηp²				Lower-bound	17.9875	38	0.473355					ηp²
	Intercept	2820.31	1	2820.31	2806.82	5.95928e-38	0.986296			0.262545	0.248518											0.39075	0.616392	0.662494		Error(WithinFactor2)	Sphericity Assumed	126.944	39	3.25497					0.818822	0.0980906	0.54215			WithinFactor2	Sphericity Assumed	13.8062	1	13.8062	17.9134	0.000140858	0.320377		0.218459
	Error	39.1875	39	1.00481									Tests of Between-Subjects Effects									η²	η²	η²			Greenhouse-Geisser	126.944	39	3.25497					η²	η²	η²				Greenhouse-Geisser	13.8062	1	13.8062	17.9134	0.000140858	0.320377
													Measure: MEASURE_1 Transformed Variable: Average									0.39075	0.351623	0.429545			Huynh-Feldt	126.944	39	3.25497					0.334252	0.0401053	0.0814996				Huynh-Feldt	13.8062	1	13.8062	17.9134	0.000140858	0.320377
													Source	Type III Sum of Squares	df	Mean Square	F	Sig.	Partial Eta Squared								Lower-bound	126.944	39	3.25497											Lower-bound	13.8062	1	13.8062	17.9134	0.000140858	0.320377
													Intercept	2820.31	1	2820.31	4488.87	4.64139e-41	0.991606							WithinFactor1 * WithinFactor2	Sphericity Assumed	28.0562	1	28.0563	46.1807	4.09379e-08	0.54215							WithinFactor2 * BetweenFactor	Sphericity Assumed	97.6562	1	97.6563	126.707	1.15158e-13	0.769288
													BetweenFactor	15.3125	1	15.3125	24.3717	1.61723e-05	0.39075								Greenhouse-Geisser	28.0563	1	28.0563	46.1807	4.09379e-08	0.54215								Greenhouse-Geisser	97.6563	1	97.6563	126.707	1.15158e-13	0.769288
													Error	23.875	38	0.628289											Huynh-Feldt	28.0563	1	28.0563	46.1807	4.09379e-08	0.54215								Huynh-Feldt	97.6563	1	97.6563	126.707	1.15158e-13	0.769288
																											Lower-bound	28.0562	1	28.0563	46.1807	4.09379e-08	0.54215								Lower-bound	97.6563	1	97.6563	126.707	1.15158e-13	0.769288
																										Error(WithinFactor1*WithinFactor2)	Sphericity Assumed	23.6938	39	0.607532										Error(WithinFactor2)	Sphericity Assumed	29.2875	38	0.770724
																											Greenhouse-Geisser	23.6938	39	0.607532											Greenhouse-Geisser	29.2875	38	0.770724
																											Huynh-Feldt	23.6938	39	0.607532											Huynh-Feldt	29.2875	38	0.770724
																											Lower-bound	23.6938	39	0.607532											Lower-bound	29.2875	38	0.770724
																																								WithinFactor1 * WithinFactor2	Sphericity Assumed	28.0563	1	28.0563	45.0084	6.10833e-08	0.542215
																										Tests of Between-Subjects Effects															Greenhouse-Geisser	28.0563	1	28.0563	45.0084	6.10833e-08	0.542215
																										Measure: MEASURE_1 Transformed Variable: Average															Huynh-Feldt	28.0563	1	28.0563	45.0084	6.10833e-08	0.542215
																										Source	Type III Sum of Squares	df	Mean Square	F	Sig.	Partial Eta Squared									Lower-bound	28.0563	1	28.0563	45.0084	6.10833e-08	0.542215
																										Intercept	7439.26	1	7439.26	10552.6	4.39929e-49	0.996318								WithinFactor1 * WithinFactor2 * BetweenFactor	Sphericity Assumed	0.00625	1	0.00625	0.0100264	0.920766	0.000263783
																										Error	27.4937	39	0.704968												Greenhouse-Geisser	0.00625	1	0.00625	0.0100264	0.920766	0.000263783
																																									Huynh-Feldt	0.00625	1	0.00625	0.0100264	0.920766	0.000263783
																																									Lower-bound	0.00625	1	0.00625	0.0100264	0.920766	0.000263783
																																								Error(WithinFactor1*WithinFactor2)	Sphericity Assumed	23.6875	38	0.623355
																																									Greenhouse-Geisser	23.6875	38	0.623355
																																									Huynh-Feldt	23.6875	38	0.623355
																																									Lower-bound	23.6875	38	0.623355
																																								Tests of Between-Subjects Effects
																																								Measure: MEASURE_1 Transformed Variable: Average
																																								Source	Type III Sum of Squares	df	Mean Square	F	Sig.	Partial Eta Squared
																																								Intercept	7439.26	1	7439.26	13156.1	6.89379e-50	0.99712
																																								BetweenFactor	6.00625	1	6.00625	10.6219	0.0023593	0.218459
																																								Error	21.4875	38	0.565461
[truncated: 21 more columns]
